# Supplementary material for: Genome-Wide Association Study of Genetic Control of Seed Fatty Acid Biosynthesis in Brassica napus
Source: Front Plant Sci. 2017 Jan 20;7:2062. doi: 10.3389/fpls.2016.02062 (PMC5247464; doi:10.3389/fpls.2016.02062)
Supplement: Supplementary file 1 [file Table1.XLSX]

## Sheet: Read coverage
KG1_	1		Date(YY-MM-DD)	Lane Number	Species	Biosource	Library Name	Read Length	Expected Insert Size	Number of Single Reads	Number of Paried Reads	Total # bp	Estimated Coverage			Comments
KG2_3	3		2015-09-17	1	Brassica_napus	RIL324_RIL622	Bn_324X622_KG39_50_PE_1	150	550	3230412	1615206	484561800	0.428058			WOSR DH mapping population 324x622,DH50
KG3_6	6		2015-09-17	1	Brassica_napus	RIL324_RIL622	Bn_324X622_KG46_59_PE_1	150	550	3282948	1641474	492442200	0.43502			WOSR DH mapping population 324x622,DH59
KG4_7	7		2015-09-18	1	Brassica_napus	RIL324_RIL622	Bn_324X622_KG27_34_PE_1	150	550	3453336	1726668	518000400	0.457598			WOSR DH mapping population 324x622,DH34
KG5_8	8		2015-09-17	1	Brassica_napus	RIL324_RIL622	Bn_324X622_KG37_46_PE_1	150	550	3456328	1728164	518449200	0.457994			WOSR DH mapping population 324x622,DH46
KG6_9	9		2015-09-18	1	Brassica_napus	RIL324_RIL622	Bn_324X622_KG68_86_PE_1	150	550	3680312	1840156	552046800	0.487674			WOSR DH mapping population 324x622,sibling plant DH38
KG7_10	10		2015-09-18	1	Brassica_napus	RIL324_RIL622	Bn_324X622_KG20_25_PE_1	150	550	4325072	2162536	648760800	0.57311			WOSR DH mapping population 324x622,DH25
KG8_11	11		2015-09-17	1	Brassica_napus	RIL324_RIL622	Bn_324X622_KG43_55_PE_1	150	550	5147054	2573527	772058100	0.68203			WOSR DH mapping population 324x622,DH55
KG9_12	12		2015-09-18	1	Brassica_napus	RIL324_RIL622	Bn_324X622_KG63_81_PE_1	150	550	5216272	2608136	782440800	0.691202			WOSR DH mapping population 324x622,sibling plant DH30
KG10_13	13		2015-09-18	1	Brassica_napus	RIL324_RIL622	Bn_324X622_KG18_23_PE_1	150	550	5257168	2628584	788575200	0.696621			WOSR DH mapping population 324x622,DH23
KG11_14	14		2015-09-18	1	Brassica_napus	RIL324_RIL622	Bn_324X622_KG16_19_PE_1	150	550	5323634	2661817	798545100	0.705429			WOSR DH mapping population 324x622,DH19
KG12_15	15		2015-09-18	1	Brassica_napus	RIL324_RIL622	Bn_324X622_KG64_82_PE_1	150	550	5627860	2813930	844179000	0.745741			WOSR DH mapping population 324x622,sibling plant DH34
KG13_16	16		2015-09-17	1	Brassica_napus	RIL324_RIL622	Bn_324X622_KG42_54_PE_1	150	550	6188494	3094247	928274100	0.82003			WOSR DH mapping population 324x622,DH54
KG14_17	17		2015-09-18	1	Brassica_napus	RIL324_RIL622	Bn_324X622_KG29_36_PE_1	150	550	6550694	3275347	982604100	0.868025			WOSR DH mapping population 324x622,DH36
KG15_18	18		2015-09-17	1	Brassica_napus	RIL324_RIL622	Bn_324X622_KG31_38_PE_1	150	550	6689860	3344930	1003479000	0.886466			WOSR DH mapping population 324x622,DH 38
KG16_19	19		2015-09-17	1	Brassica_napus	RIL324_RIL622	Bn_324X622_KG35_43_PE_1	150	550	6756760	3378380	1013514000	0.89533			WOSR DH mapping population 324x622,DH43
KG17_22	22		2015-09-17	1	Brassica_napus	RIL324_RIL622	Bn_324X622_KG58_73_PE_1	150	550	7609488	3804744	1141423200	1.00832			WOSR DH mapping population 324x622,DH73
KG18_23	23		2015-09-18	1	Brassica_napus	RIL324_RIL622	Bn_324X622_KG65_83_PE_1	150	550	7805030	3902515	1170754500	1.03424			WOSR DH mapping population 324x622,sibling plant DH9
KG19_24	24		2015-09-18	1	Brassica_napus	RIL324_RIL622	Bn_324X622_KG5_8_PE_1	150	550	7964854	3982427	1194728100	1.05541			WOSR DH mapping population 324x622,DH8
KG20_25	25		2015-09-17	1	Brassica_napus	RIL324_RIL622	Bn_324X622_KG32_40_PE_1	150	550	8051108	4025554	1207666200	1.06684			WOSR DH mapping population 324x622,DH40
KG21_26	26		2015-09-17	1	Brassica_napus	RIL324_RIL622	Bn_324X622_KG51_64_PE_1	150	550	8142662	4071331	1221399300	1.07897			WOSR DH mapping population 324x622,DH64
KG22_27	27		2015-09-18	1	Brassica_napus	RIL324_RIL622	Bn_324X622_KG2_3_PE_1	150	550	8327690	4163845	1249153500	1.10349			WOSR DH mapping population 324x622,DH3
KG23_28	28		2015-09-18	1	Brassica_napus	RIL324_RIL622	Bn_324X622_KG3_6_PE_1	150	550	8356280	4178140	1253442000	1.10728			WOSR DH mapping population 324x622,DH6
KG24_30	30		2015-09-18	1	Brassica_napus	RIL324_RIL622	Bn_324X622_KG60_78_PE_1	150	550	8506946	4253473	1276041900	1.12725			WOSR DH mapping population 324x622,DH78
KG25_32	32		2015-09-18	1	Brassica_napus	RIL324_RIL622	Bn_324X622_KG4_7_PE_1	150	550	8543390	4271695	1281508500	1.13207			WOSR DH mapping population 324x622,DH7
KG26_33	33		2015-09-18	1	Brassica_napus	RIL324_RIL622	Bn_324X622_KG26_33_PE_1	150	550	8637994	4318997	1295699100	1.14461			WOSR DH mapping population 324x622,DH33
KG27_34	34		2015-09-17	1	Brassica_napus	RIL324_RIL622	Bn_324X622_KG57_72_PE_1	150	550	8657262	4328631	1298589300	1.14716			WOSR DH mapping population 324x622,DH72
KG28_35	35		2015-09-18	1	Brassica_napus	RIL324_RIL622	Bn_324X622_KG21_26_PE_1	150	550	8666414	4333207	1299962100	1.14838			WOSR DH mapping population 324x622,DH26
KG29_36	36		2015-09-17	1	Brassica_napus	RIL324_RIL622	Bn_324X622_KG34_42_PE_1	150	550	8674502	4337251	1301175300	1.14945			WOSR DH mapping population 324x622,DH42
KG30_37	37		2015-09-18	1	Brassica_napus	RIL324_RIL622	Bn_324X622_KG59_75_PE_1	150	550	8689264	4344632	1303389600	1.1514			WOSR DH mapping population 324x622,DH75
KG31_38	38		2015-09-18	1	Brassica_napus	RIL324_RIL622	Bn_324X622_KG53_66_PE_1	150	550	8832242	4416121	1324836300	1.17035			WOSR DH mapping population 324x622,DH66
KG32_40	40		2015-09-18	1	Brassica_napus	RIL324_RIL622	Bn_324X622_KG8_11_PE_1	150	550	8972426	4486213	1345863900	1.18893			WOSR DH mapping population 324x622,DH11
KG33_41	41		2015-09-18	1	Brassica_napus	RIL324_RIL622	Bn_324X622_KG15_18_PE_1	150	550	8988568	4494284	1348285200	1.19106			WOSR DH mapping population 324x622,DH18
KG34_42	42		2015-09-17	1	Brassica_napus	RIL324_RIL622	Bn_324X622_KG38_48_PE_1	150	550	9002724	4501362	1350408600	1.19294			WOSR DH mapping population 324x622,DH48
KG35_43	43		2015-09-18	1	Brassica_napus	RIL324_RIL622	Bn_324X622_KG19_24_PE_1	150	550	9007786	4503893	1351167900	1.19361			WOSR DH mapping population 324x622,DH24
KG36_45	45		2015-09-18	1	Brassica_napus	RIL324_RIL622	Bn_324X622_KG7_10_PE_1	150	550	9179658	4589829	1376948700	1.21639			WOSR DH mapping population 324x622,DH10
KG37_46	46		2015-09-17	1	Brassica_napus	RIL324_RIL622	Bn_324X622_KG30_37_PE_1	150	550	9391602	4695801	1408740300	1.24447			WOSR mapping population 324x622,DH37
KG38_48	48		2015-09-18	1	Brassica_napus	RIL324_RIL622	Bn_324X622_KG6_9_PE_1	150	550	9489594	4744797	1423439100	1.25745			WOSR DH mapping population 324x622,DH9
KG39_50	50		2015-09-18	1	Brassica_napus	RIL324_RIL622	Bn_324X622_KG67_85_PE_1	150	550	9538458	4769229	1430768700	1.26393			WOSR DH mapping population 324x622,sibling plant DH24
KG40_52	52		2015-09-17	1	Brassica_napus	RIL324_RIL622	Bn_324X622_KG41_53_PE_1	150	550	9573674	4786837	1436051100	1.2686			WOSR DH mapping population 324x622,DH53
KG41_53	53		2015-09-17	1	Brassica_napus	RIL324_RIL622	Bn_324X622_KG52_65_PE_1	150	550	9607440	4803720	1441116000	1.27307			WOSR DH mapping population 324x622,DH65
KG42_54	54		2015-09-18	1	Brassica_napus	RIL324_RIL622	Bn_324X622_KG14_17_PE_1	150	550	9704734	4852367	1455710100	1.28596			WOSR DH mapping population 324x622,DH17
KG43_55	55		2015-09-17	1	Brassica_napus	RIL324_RIL622	Bn_324X622_KG33_41_PE_1	150	550	9739148	4869574	1460872200	1.29052			WOSR DH mapping population 324x622,DH41
KG44_56	56		2015-09-17	1	Brassica_napus	RIL324_RIL622	Bn_324X622_KG36_45_PE_1	150	550	9917186	4958593	1487577900	1.31411			WOSR DH mapping population 324x622,DH45
KG45_58	58		2015-09-17	1	Brassica_napus	RIL324_RIL622	Bn_324X622_KG47_60_PE_1	150	550	10045694	5022847	1506854100	1.33114			WOSR DH mapping population 324x622,DH60
KG46_59	59		2015-09-18	1	Brassica_napus	RIL324_RIL622	Bn_324X622_KG22_27_PE_1	150	550	10085734	5042867	1512860100	1.33645			WOSR DH mapping population 324x622,DH27
KG47_60	60		2015-09-18	1	Brassica_napus	RIL324_RIL622	Bn_324X622_KG56_71_PE_1	150	550	10090088	5045044	1513513200	1.33703			WOSR DH mapping population 324x622,DH71
KG48_61	61		2015-09-18	1	Brassica_napus	RIL324_RIL622	Bn_324X622_KG12_15_PE_1	150	550	10100752	5050376	1515112800	1.33844			WOSR DH mapping population 324x622,DH15
KG49_62	62		2015-09-18	1	Brassica_napus	RIL324_RIL622	Bn_324X622_KG66_84_PE_1	150	550	10304434	5152217	1545665100	1.36543			WOSR DH mapping population 324x622,sibling plant DH10
KG50_63	63		2015-09-17	1	Brassica_napus	RIL324_RIL622	Bn_324X622_KG40_52_PE_1	150	550	10310454	5155227	1546568100	1.36623			WOSR DH mapping population 324x622,DH52
KG51_64	64		2015-09-18	1	Brassica_napus	RIL324_RIL622	Bn_324X622_KG11_14_PE_1	150	550	10367778	5183889	1555166700	1.37382			WOSR DH mapping population 324x622,DH14
KG52_65	65		2015-09-18	1	Brassica_napus	RIL324_RIL622	Bn_324X622_KG1_1_PE_1	150	550	10380184	5190092	1557027600	1.37547			WOSR DH mapping population 324x622,DH1
KG53_66	66		2015-09-18	1	Brassica_napus	RIL324_RIL622	Bn_324X622_KG61_79_PE_1	150	550	10416172	5208086	1562425800	1.38023			WOSR DH mapping population 324x622,sibling plant DH1
KG54_67	67		2015-09-18	1	Brassica_napus	RIL324_RIL622	Bn_324X622_KG24_30_PE_1	150	550	10447518	5223759	1567127700	1.38439			WOSR DH mapping population 324x622,DH30
KG55_68	68		2015-09-18	1	Brassica_napus	RIL324_RIL622	Bn_324X622_KG9_12_PE_1	150	550	10465730	5232865	1569859500	1.3868			WOSR DH mapping population 324x622,DH12
KG56_71	71		2015-09-18	1	Brassica_napus	RIL324_RIL622	Bn_324X622_KG13_16_PE_1	150	550	10537346	5268673	1580601900	1.39629			WOSR DH mapping population 324x622,DH16
KG57_72	72		2015-09-18	1	Brassica_napus	RIL324_RIL622	Bn_324X622_KG62_80_PE_1	150	550	10555848	5277924	1583377200	1.39874			WOSR DH mapping population 324x622,sibling plant DH6
KG58_73	73		2015-09-17	1	Brassica_napus	RIL324_RIL622	Bn_324X622_KG48_61_PE_1	150	550	10634056	5317028	1595108400	1.40911			WOSR DH mapping population 324x622,DH61
KG59_75	75		2015-09-17	1	Brassica_napus	RIL324_RIL622	Bn_324X622_KG44_56_PE_1	150	550	10657302	5328651	1598595300	1.41219			WOSR DH mapping population 324x622,DH56
KG60_78	78		2015-09-18	1	Brassica_napus	RIL324_RIL622	Bn_324X622_KG23_28_PE_1	150	550	10676680	5338340	1601502000	1.41475			WOSR DH mapping population 324x622,DH28
KG69	P1 (RIL324)		2015-09-18	1	Brassica_napus	RIL324_RIL622	Bn_324X622_KG25_32_PE_1	150	550	11756558	5878279	1763483700	1.55785			WOSR DH mapping population 324x622,DH32
KG70	P2 (RIL622)		2015-09-17	1	Brassica_napus	RIL324_RIL622	Bn_324X622_KG49_62_PE_1	150	550	11923840	5961920	1788576000	1.58001			WOSR DH mapping population 324x622,DH62
KG61_79	sibling DH1		2015-09-18	1	Brassica_napus	RIL324_RIL622	Bn_324X622_KG28_35_PE_1	150	550	12100346	6050173	1815051900	1.6034			WOSR DH mapping population 324x622,DH35
KG66_84	sibling DH10		2015-09-17	1	Brassica_napus	RIL324_RIL622	Bn_324X622_KG45_58_PE_1	150	550	12209332	6104666	1831399800	1.61784			WOSR DH mapping population 324x622,DH58
KG67_85	sibling DH24		2015-09-18	1	Brassica_napus	RIL324_RIL622	Bn_324X622_KG55_68_PE_1	150	550	12369494	6184747	1855424100	1.63907			WOSR DH mapping population 324x622,DH68
KG63_81	sibling DH30		2015-09-18	1	Brassica_napus	RIL324_RIL622	Bn_324X622_KG54_67_PE_1	150	550	13024920	6512460	1953738000	1.72592			WOSR DH mapping population 324x622,DH67
KG64_82	sibling DH34		2015-09-18	1	Brassica_napus	RIL324_RIL622	Bn_324X622_KG10_13_PE_1	150	550	13825192	6912596	2073778800	1.83196			WOSR DH mapping population 324x622,DH13
KG68_86	sibling DH38		2015-09-17	1	Brassica_napus	RIL324_RIL622	Bn_324X622_KG50_63_PE_1	150	550	14183500	7091750	2127525000	1.87944			WOSR DH mapping population 324x622,DH63
KG62_80	sibling DH6		2015-09-18	1	Brassica_napus	RIL324_RIL622	Bn_324X622_KG17_22_PE_1	150	550	19797552	9898776	2969632800	2.62335			WOSR DH mapping population 324x622,DH22
KG65_83	sibling DH9
			2015-09-18	1	Brassica_napus	RIL324	Bn_324_KG69_P1_PE_1	150	550	67252014	33626007	10087802100	8.91149			parental line 324
			2015-09-18	1	Brassica_napus	RIL622	Bn_622_KG70_P2_PE_2	150	550	102758176	51379088	15413726400	13.6164			parental line 622
													1.18679

## Sheet: Read alignments
Name	Total pairs	Aligned pairs	Aligned percentage in pairs
KG1_1	5190092	1857440	35.79
KG10_13	6912596	2503896	36.22
KG11_14	5183889	1890475	36.47
KG12_15	5050376	1812611	35.89
KG13_16	5268673	1913602	36.32
KG14_17	4852367	1872149	38.58
KG15_18	4494284	1720440	38.28
KG16_19	2661817	898093	33.74
KG17_22	9898776	3452922	34.88
KG18_23	2628584	889816	33.85
KG19_24	4503893	1595261	35.42
KG2_3	4163845	1449735	34.82
KG20_25	2162536	829564	38.36
KG21_26	4333207	1615191	37.27
KG22_27	5042867	1793411	35.56
KG23_28	5338340	1888658	35.38
KG24_30	5223759	1943237	37.2
KG25_32	5878279	2073575	35.28
KG26_33	4318997	1539914	35.65
KG27_34	1726668	633323	36.68
KG28_35	6050173	2221218	36.71
KG29_36	3275347	1250044	38.17
KG3_6	4178140	1505991	36.04
KG30_37	4695801	1652763	35.2
KG31_38	3344930	1127577	33.71
KG32_40	4025554	1316194	32.7
KG33_41	4869574	1538368	31.59
KG34_42	4337251	1395985	32.19
KG35_43	3378380	1095068	32.41
KG36_45	4958593	1624950	32.77
KG37_46	1728164	574195	33.23
KG38_48	4501362	1444429	32.09
KG39_50	1615206	500893	31.01
KG4_7	4271695	1520545	35.6
KG40_52	5155227	1664103	32.28
KG41_53	4786837	1715101	35.83
KG42_54	3094247	997260	32.23
KG43_55	2573527	888423	34.52
KG44_56	5328651	1795164	33.69
KG45_58	6104666	2175044	35.63
KG46_59	1641474	572904	34.9
KG47_60	5022847	1721663	34.28
KG48_61	5317028	1712357	32.21
KG49_62	5961920	1897163	31.82
KG5_8	3982427	1388626	34.87
KG50_63	7091750	2173734	30.65
KG51_64	4071331	1348123	33.11
KG52_65	4803720	1663305	34.63
KG53_66	4416121	1623781	36.77
KG54_67	6512460	2360433	36.24
KG55_68	6184747	2372532	38.36
KG56_71	5045044	1689219	33.48
KG57_72	4328631	1434547	33.14
KG58_73	3804744	1241755	32.64
KG59_75	4344632	1478170	34.02
KG6_9	4744797	1793752	37.8
KG60_78	4253473	1380024	32.44
KG61_79	5208086	1896053	36.41
KG62_80	5277924	1819929	34.48
KG63_81	2608136	959954	36.81
KG64_82	2813930	1004380	35.69
KG65_83	3902515	1294945	33.18
KG66_84	5152217	1737201	33.72
KG67_85	4769229	1360905	28.54
KG68_86	1840156	660960	35.92
KG7_10	4589829	1624356	35.39
KG8_11	4486213	1541165	34.35
KG9_12	5232865	1800959	34.42
KG69_P1	33626007	11295571	33.59
KG70_P2	51379088	18313472	35.64

## Sheet: SNP results
Name	SNPs	Name	SNPs
chrA01	2728	chrA01_random	110
chrA02	2112	chrA02_random	207
chrA03	364	chrA03_random	74
chrA04	4647	chrA04_random	304
chrA05	1899	chrA05_random	188
chrA06	2286	chrA06_random	336
chrA07	5913	chrA07_random	289
chrA08	84	chrA08_random	5
chrA09	4973	chrA09_random	444
chrA10	1400	chrA10_random	139
chrC01	8600	chrC01_random	1238
chrC02	9867	chrC02_random	1564
chrC03	1102	chrC03_random	240
chrC04	1517	chrC04_random	409
chrC05	6826	chrC05_random	1049
chrC06	1920	chrC06_random	301
chrC07	5205	chrC07_random	412
chrC08	1020	chrC08_random	23
chrC09	9320	chrC09_random	1671
		chrAnn_random	2813
Average	3778.05	chrCnn_random	7088
		chrUnn_random	518
Total placed	71783	Total unplaced	19422
		Total both	91205

## Sheet: Genotype results
Name	Called alleles	Total alleles	Percentage called
KG39.50	11714	71783	16.32
KG37.46	13081	71783	18.22
KG46.59	13108	71783	18.26
KG27.34	15397	71783	21.45
KG68.86	15593	71783	21.72
KG20.25	18911	71783	26.34
KG18.23	19216	71783	26.77
KG16.19	19734	71783	27.49
KG43.55	19751	71783	27.51
KG63.81	20800	71783	28.98
KG42.54	22476	71783	31.31
KG64.82	22498	71783	31.34
KG31.38	22650	71783	31.55
KG35.43	23328	71783	32.5
KG58.73	24313	71783	33.87
KG32.40	25334	71783	35.29
KG29.36	25393	71783	35.37
KG51.64	26523	71783	36.95
KG34.42	26913	71783	37.49
KG67.85	27200	71783	37.89
KG57.72	27249	71783	37.96
KG65.83	27334	71783	38.08
KG38.48	27572	71783	38.41
KG5.8	27992	71783	39
KG60.78	28340	71783	39.48
KG2.3	28458	71783	39.64
KG4.7	28921	71783	40.29
KG26.33	29158	71783	40.62
KG8.11	29996	71783	41.79
KG59.75	30094	71783	41.92
KG36.45	30179	71783	42.04
KG21.26	30318	71783	42.24
KG3.6	30480	71783	42.46
KG33.41	30569	71783	42.59
KG56.71	30917	71783	43.07
KG40.52	30936	71783	43.1
KG19.24	31007	71783	43.2
KG53.66	31621	71783	44.05
KG30.37	31777	71783	44.27
KG52.65	31901	71783	44.44
KG7.10	32038	71783	44.63
KG12.15	32155	71783	44.79
KG44.56	32255	71783	44.93
KG41.53	32268	71783	44.95
KG48.61	32438	71783	45.19
KG9.12	32502	71783	45.28
KG22.27	32713	71783	45.57
KG47.60	33301	71783	46.39
KG15.18	33426	71783	46.57
KG23.28	33714	71783	46.97
KG66.84	33806	71783	47.09
KG6.9	34232	71783	47.69
KG14.17	34800	71783	48.48
KG62.80	34818	71783	48.5
KG24.30	35190	71783	49.02
KG61.79	35287	71783	49.16
KG1.1	35399	71783	49.31
KG49.62	35683	71783	49.71
KG11.14	35797	71783	49.87
KG13.16	36087	71783	50.27
KG50.63	38148	71783	53.14
KG25.32	38175	71783	53.18
KG28.35	38403	71783	53.5
KG54.67	38602	71783	53.78
KG45.58	39239	71783	54.66
KG10.13	40643	71783	56.62
KG55.68	40831	71783	56.88
KG17.22	49152	71783	68.47
Sum	2009854
Average	29556.7

## Sheet: GAPIT Translation Key
chrA01	1
chrA01_random	20
chrA02	2
chrA02_random	21
chrA03	3
chrA03_random	22
chrA04	4
chrA04_random	23
chrA05	5
chrA05_random	24
chrA06	6
chrA06_random	25
chrA07	7
chrA07_random	26
chrA08	8
chrA08_random	27
chrA09	9
chrA09_random	28
chrA10	10
chrA10_random	29
chrAnn_random	30
chrC01	11
chrC01_random	21
chrC02	12
chrC02_random	22
chrC03	13
chrC03_random	23
chrC04	14
chrC04_random	24
chrC05	15
chrC05_random	25
chrC06	16
chrC06_random	26
chrC07	17
chrC07_random	27
chrC08	18
chrC08_random	28
chrC09	19
chrC09_random	29
chrCnn_random	31
chrUnn_random	32
