# Supplementary material for: Genome-Wide Association Study of Genetic Control of Seed Fatty Acid Biosynthesis in Brassica napus
Source: Front Plant Sci. 2017 Jan 20;7:2062. doi: 10.3389/fpls.2016.02062 (PMC5247464; doi:10.3389/fpls.2016.02062)
Supplement: Supplementary file 2 [file Table2.xlsx]

## Sheet: Supplementary file 2
Table: Full list of genes & asociated SNPs
B.napus gene	Gene coordinates	Trait associated (GWAS)	FDR adjusted p-value	SNPs	SNPs position (Darmour v4)	Allele	SNP effect	PCR validation	B.rapa	B.oleracea	A.thaliana	Annotation	Functional category	Gene regulation by the seed maturation master regulators, LEC1, LEC2, FUS3 and ABI3 http://www.ebi.ac.uk/gxa/genes/AT3G16800
BnaA05g21930	16843653 to 16844843			UQSNP0001009	16844219	G/C	missense variant		Bra022294	Bo1g118850	At3g18215	unknown	unknown function
				UQSNP0001010	16844825	A/G	synonymous variant
BnaA05g22940				UQSNP0001011	16845737	C/T	upstream gene variant		Bra022293	Bo1g118860	AT3G18210	2-oxoglutarate (2OG) and Fe(II)-dependent oxygenase superfamily protein	Secondary metabolism
BnaA05g21970	16883265 to 16884991			UQSNP0001029	16886332	G/A	upsteram gene variant		Bra022290	Bo5g120090	At4g38510	VACUOLAR ATP SYNTHASE SUBUNIT B2; hydrogen ion transporting ATP synthase	Transporter
				UQSNP0001028	16884519	C/T	modifier
				UQSNP0001027	16884496	A/T	modifier
				UQSNP0001025	16884210	T/G	synonymous variant
				UQSNP0001024	16883877	G/A	stop gained
BnaA05g22250	17009270 to 17011428			UQSNP0001043	17011062	G/A	synonymous variant		Bra022267	Bo5g121370	At3g18010	WUSCHEL-related homeobox 1 (WOX1)	Transcription
				UQSNP0001044	17011535	T/G	downstream gene variant
BnaA05g22260	17019286 to 17022644			UQSNP0001052	17020445	T/C	missense variant		Bra022266	Bo5g121380.1	AT3G18000	Phosphoethanolamine N-methyltransferase 1	Metabolism
BnaA05g22280	17030216 to 17032035			UQSNP0001053	17031726	T/C	stop lost		Bra022264	Bo5g121400	At3g17940	Galactose mutarotase-like superfamily protein	Metabolism
				UQSNP0001054	17031761	T/A	missense variant
BnaA05g22290	17034501 to 17036364			UQSNP0001055	17034897	A/G	missense variant		Bra022263	Bo5g121410	At5g25475	AP2/B3-like transcriptional factor family	Transcription
				UQSNP0001056	17034901	C/T	synonymous variant
				UQSNP0001057	17034926	C/A	missense variant
BnaA05g22310	17038199 to 17044436			UQSNP0001058	17039799	C/G	missense variant		Bra022261	Bo5g121440	AT3G17920	Outer arm dynein light chain 1 protein	unknown function
				UQSNP0001059	17039841	T/C	missense variant
				UQSNP0001060	17040249	T/C	missense variant
				UQSNP0001061	17040267	A/T	missense variant
				UQSNP0001062	17040509	G/A	synonymous variant
BnaA05g22400	17088125 to 17090542			UQSNP0001064	17090309	A/G	synonymous variant		Bra022250	Bo5g122530	At3g17840	Receptor like kinase 902 (RLK902)	Signal transduction
BnaA05g22420	17097715 to 17099931			UQSNP0001068	17097873	G/T	upstream gene variant		Bra021276	Bo1g119140	EST	Glutamine synthase	Metabolism
				UQSNP0001069	17097988	G/A	synonymous variant
				UQSNP0001070	17098093	C/A	synonymous variant
				UQSNP0001071	17098147	C/G	synonymous variant
				UQSNP0001072	17098537	A/G	missense variant
BnaA05g22460	17114845 to 17116381			UQSNP0001094	17115997	G/A	missense variant		Bra022244	Bo5g122600	At3g17790	Purple acid phosphatase17 (PAP17, ATACP5)	Metabolism
				UQSNP0001095	17116013	A/G	synonymous variant
BnaA05g22480	17127773 to 17132163			UQSNP0001103	17128328	T/C	upstream gene variant		Bra022242	Bo5g122620	At3g17770	Dihydroxyacetone kinase	Metabolism
				UQSNP0001104	17128663	T/A	missense variant
				UQSNP0001105	17131884	C/T	downstream gene variant
BnaA05g22500	17134438 to 17138689			UQSNP0001108	17137471	A/G	synonymous variant		Bra022240	Bo5g122640	At3g17750	Protein kinase	Signal transduction
				UQSNP0001109	17137766	T/A	missense variant
				UQSNP0001110	17137785	A/G	missense variant
BnaA05g22520	17144138 to 17148888			UQSNP0001111	17145695	T/A	synonymous variant		Bra022238	Bo5g122690	At3g17740	unknown	unknown function
				UQSNP0001112	17146000	C/T	missense variant
				UQSNP0001113	17146567	A/T	missense variant
				UQSNP0001114	17147571	G/C	missense variant
				UQSNP0001115	17147593	A/G	synonymous variant
BnaA05g22540	17152732 to 17155873			UQSNP0001120	17154632	T/C	synonymous variant		Bra022236	Bo5g122710	At3g17730	NAC domain containing protein 57 (ANACo57) transcription factor	Transcription
BnaA05g22550	17157632 to 17161030	oleic acid	0.415746	UQSNP0001129	17158994	C/T	missense variant		Bra022233	Bo5g122740	At3g17700	Cyclic nucleotide bonding factor 1 (CNBT1)	Transporter
BnaA05g22610	17180868 to 17182055			UQSNP0001136	17181141	G/A	synonymous variant		Bra022228	Bo5g122780	At3g17640	Leucine-rich repeat (LRR) family protein	Signal transduction
				UQSNP0001137	17181153	C/A	synonymous variant
				UQSNP0001138	17181241	G/A	missense variant
				UQSNP0001139	17181321	T/C	synonymous variant
				UQSNP0001140	17181366	A/T	synonymous variant
				UQSNP0001141	17181397	G/T	missense variant
				UQSNP0001142	17181543	T/C	synonymous variant
BnaA05g22640	17189987 to 17191380			UQSNP0001146	17190299	A/C	missense variant		Bra022226	no gene	At3g17611	Rhomboid-like protein 14 (ATRBL14) peptidase	Signal transduction
				UQSNP0001147	17190321	C/T	synonymous variant
				UQSNP0001148	17190931	A/G	missense variant
				UQSNP0001149	17190954	G/A	synonymous variant
BnaA05g22680	17202779 to 17204791			UQSNP0001154	17203191	A/T	missense variant		Bra022223	Bo5g122850	At3g17590	Chromatin structure-remodeling complex protein (CHE1), BUSHY GROWTH (BSH)	Transcription
BnaA05g22710	17234253 to 17238108	oleic acid	0.415746	UQSNP0001163	17234557	T/A	synonymous variant		Bra022219	Bo5g122910	At3g17510	CBL-interacting serine/threonine-protein kinase 1 (CIPK1)	Signal transduction
BnaA05g22740	17250446 to 17252786			UQSNP0001168	17252075	A/G	synonymous variant		Bra022216	Bo5g123070	At3g17430	Novel plant SNARE 13 (NPSN13)	Transporter
				UQSNP0001169	17252460	A/G	synonymous variant
BnaA05g22750	17253202 to 17255508			UQSNP0001170	17253663	G/A	synonymous variant		Bra022215	no gene	At3g17430	Novel plant SNARE 13 (NPSN13)	Transporter	differentially expressed in abi3
				UQSNP0001171	17253943	C/T	missense variant
				UQSNP0001172	17253946	T/C	missense variant
				UQSNP0001173	17254315	C/G	missense variant
				UQSNP0001174	17254824	G/A	synonymous variant
BnaA05g22770	17267746 to 17270899			UQSNP0001181	17268030	G/A	synonymous variant		Bra022213	Bo5g123100	At3g17410	Protein kinase	Signal transduction
				UQSNP0001182	17269684	T/G	missense variant
				UQSNP0001183	17269690	G/A	missense variant
				UQSNP0001184	17269917	A/T	synonymous variant
				UQSNP0001186	17270443	G/A	synonymous variant
BnaA05g22790	17287957 to 17289301			UQSNP0001211	17288081	G/A	missense variant		Bra022211	no gene	At3g17350	unknown	unknown function
				UQSNP0001212	17289054	C/T	missense variant
				UQSNP0001213	17289082	G/T	synonymous variant
BnaA05g22800	17292000 to 17293255			UQSNP0001216	17292878	G/T	synonymous variant		Bra022210	no gene	At3g17350	unknown	unknown function
BnaA05g22810	17294827 to 17301249			UQSNP0001222	17295410	C/T	missense variant		Bra022209	Bo5g123150	At3g17340	ARM repeat superfamily protein	Intracellular traffic
				UQSNP0001224	17295709	T/C	synonymous variant
				UQSNP0001227	17298327	T/G	missense variant
				UQSNP0001228	17300458	C/T	stop gained
				UQSNP0001229	17300817	A/G	missense variant
				UQSNP0001230	17300916	G/A	missense variant
BnaA05g22820	17302556 to 17309019			UQSNP0001233	17305696	A/G	synonymous variant		Bra022208	Bo5g123160	At3g17310	S-adenosyl-L-methionine-dependent methyltransferases (DRM3)	Cell growth&division	differentially expressed in fus3
				UQSNP0001234	17306099	T/C	stop lost
				UQSNP0001235	17308336	G/A	synonymous variant
				UQSNP0001236	17308624	C/T	synonymous variant
				UQSNP0001237	17308637	G/A	missense variant
				UQSNP0001238	17308732	A/C	synonymous variant
BnaA05g22850	17323597 to 17325178			UQSNP0001256	17323749	T/C	synonymous variant		Bra022205	no gene	At3g17250	Protein phosphatase 2C family protein	Signal transduction
BnaA05g22870	17329204 to 17330860			UQSNP0001258	17329592	T/C	missense variant		Bra022203	no gene	At3g17225	Plant invertase/pectin methylesterase inhibitor superfamily protein	unknown function
BnaA05g22920	17407515 to 17408512			UQSNP0001290	17407992	C/T	synonymous variant		Bra022196	Bo5g123450	At3g17100	DNA binding transcription factors bHLH147 (bHLH147)	Transcription	differentially expressed in abi3, fus
				UQSNP0001291	17408007	T/C	synonymous variant
BnaA05g22930	17416188 to 17418305			UQSNP0001293	17416248	C/A	missense variant		Bra022195	Bo5g123470	At3g17070	Peroxidase 29 (PER29)	Metabolism
				UQSNP0001297	17418057	C/T	synonymous variant
BnaA05g22950	17432670 to 17437133			UQSNP0001308	17433462	G/T	missense variant		Bra022192	Bo5g123510	At2g18790	HY3, OOP1, OUT OF PHASE 1, PHYB, PHYTOCHROME B	Signal transduction	differentially expressed in abi3
EST B.napus	17442427 to 17443143	oleic acid	0.415746	UQSNP0001320	17443201	A/G			no gene prediction	no gene prediction	AT1G24450	Nuclear fusion defective 2 (NFD2)	Post-transcription
no gene prediction		linoleic acid	0.344113	UQSNP0001338	17479325	A/G
no gene prediction		oleic acid,linoleic acid	0.415746,0.344113	UQSNP0001351	17490748	G/T
BnaA05g23070	17491918 to 17497912			UQSNP0001353	17493021	T/C	synonymous variant		Bra022181	Bo5g123640	At3g16830	Topless-related 2 protein (TPR2)	Transcription
				UQSNP0001354	17493024	G/A	synonymous variant
				UQSNP0001356	17495615	G/A	synonymous variant
				UQSNP0001357	17496155	G/T	synonymous variant
				UQSNP0001358	17496692	T/C	missense variant
no gene prediction	17491191	oleic acid,linoleic acid	0.415746,0.344113	UQSNP0001352	17491191	G/C
BnaA05g23080	17503995 to 17507803			UQSNP0001361	17505109	G/A	missense variant		Bra022180	Bo5g123660	At3g16810	Pumilio homolog 24 (APUM24)	Post-transcription
				UQSNP0001363	17505303	G/A	missense variant
BnaA05g23100	17516284 to 17517804			UQSNP0001364	17516679	C/T	missense variant		Bra022179	Bo5g123680	At3g16800	Protein phosphatase 2C family protein	Signal transduction	differentially expressed in fus3, lec1
				UQSNP0001365	17516708	T/C	missense variant
				UQSNP0001366	17517233	A/G	missense variant
				UQSNP0001367	17517729	A/T	missense variant
BnaA05g23110	17520545 to 17528123			UQSNP0001374	17521025	A/G	missense variant		Bra022178	Bo5g123690	At3G16785	Phospholipase D p1 (PLDP1)	Lipid metabolism
				UQSNP0001377	17521925	A/G	synonymous variant
				UQSNP0001383	17523040	T/C	synonymous variant
				UQSNP0001384	17525851	C/A	synonymous variant
				UQSNP0001386	17526546	A/G	synonymous variant
repeats	repeats	oleic acid, linoleic acid	0.415746,0.344113	UQSNP0001388	17529591	C/T
transposable element		oleic acid, linoleic acid	0.415746,0.344113	UQSNP0001400	17539208	A/G
BnaA05g23210	17584830 to 17590068			UQSNP0001410	17589528	T/C	missense variant		Bra022170	Bo5g123800	At3g16620	Translocase of chloroplast 120 (TOK120)	Transporter
BnaA05g23330	17644919 to 17649313			UQSNP0001430	17645315	T/G	synonymous variant		Bra022160	Bo1g123450	At3g16460	Jacaline-related lectin 35 (JAL35), Jasmonate responsive 1 (JR1)	Disease&defence	differentially expressed in abi3 and fus3, lec1 and lec2
				UQSNP0001431	17645805	C/T	synonymous variant
				UQSNP0001433	17646650	C/T	missense variant
BnaA05g23340	17655954 to 17658255			UQSNP0001434	17656053	T/C	synonymous variant		Bra022159	Bo5g125020	At3g16400	Myrosinase-binding protein-like protein-470 (ATMLP-470), Nitrile specifier protein 1 (NSP1)	Disease&defence
				UQSNP0001435	17656765	G/C	missense variant
				UQSNP0001437	17657793	G/A	missense variant
				UQSNP0001438	17657857	A/G	synonymous variant
				UQSNP0001439	17657970	T/C	missense variant
				UQSNP0001440	17658146	G/T	missense variant
BnaA05g23360	17685753 to 17693294			UQSNP0001487	17686458	T/G	missense variant		Bra027171	Bo5g126190	At3g16340	P-coumaryl alcohol exporter (PDR1)	Transporter
				UQSNP0001488	17686856	C/T	missense variant
				UQSNP0001493	17688718	G/C	synonymous variant
				UQSNP0001497	17689803	A/G	synonymous variant
				UQSNP0001498	17689849	T/C	synonymous variant
				UQSNP0001500	17691959	G/A	synonymous variant
				UQSNP0001502	17692190	G/A	missense variant
				UQSNP0001503	17692363	C/A	missense variant
				UQSNP0001504	17693090	C/G	missense variant
BnaA05g23370	17712021 to 17712559	oleic acid,linoleic acid	0.415746,0.344113	UQSNP0001512	17712452	A/C			no gene prediction	Bo5g126210	AT4G33465	Small secreted cysteine rich protein (SCR-LIKE 22)	Signal transduction
				UQSNP0001513	17712458	G/T
EST B.napus	17693719 to 17758783	oleic	0.415746	UQSNP0001531	17729054	A/G
BnaA05g23430	17738280 to 17742075	oleic	0.415746	UQSNP0001537	17741099	C./G			Bra027179	Bo5g126300	AT3G16260	TRZ4, tRNAse	Metabolism
BnaA05g23520	17777418 to 17781394	oleic acid,linoleic acid	0.415746,0.344113	UQSNP0001565	17777977	G/T	missense variant		Bra027186	Bo5g126370	At3g16170	Malonyl-CoA Synthase (AAE13)	Lipid metabolism	differentially expressed in fus3
EST B.napus		oleic	0.415746	UQSNP0001569	17782780	A/G
BnaA05g23560	17801165 to 17803291			UQSNP0001598	17801691	A/T	missense variant		Bra027189	Bo5g126410	At3g16130	Rop guanine nucleotide exchange factor 13 (ROPGEF13)	Signal transduction
				UQSNP0001599	17802187	C/T	missense variant
				UQSNP0001600	17802192	T/G	synonymous variant
				UQSNP0001601	17802816	T/C	missense variant
BnaA05g23670	17875337 to 17876795			UQSNP0001629	17876056	A/C	synonymous variant (SNPeff)/STOP manually		Bra027201	Bo5g126570	At3g15870, At3g15850	Palmitoyl-monogalactosyldiacylglycerol Delta7-desaturase FAD5 (FAD5)	Lipid metabolism
				UQSNP0001630	17876071	T/C	synonymous_variant
EST B.napus		oleic acid,linoleic acid	0.415746,0.344113	UQSNP0001636	17889752	A/T
BnaA05g23680	17891680 to 17895972			UQSNP0001657	17895095	C/G	missense variant		no gene prediction	no gene	At3g15870, At3g15850	Palmitoyl-monogalactosyldiacylglycerol Delta7-desaturase FAD5 (FAD5)	Lipid metabolism
				UQSNP0001658	17895096	T/G	missense variant
BnaA05g23720	17909677 to 17916525			UQSNP0001666	17912918	C/T	missense variant		Bra027207	Bo5g126630	At3g15790	Methyl-CPG-binding domain conteining protein 11 (MBD11)	Cell growth&division	differentially expressed in lec1
transposable element		oleic acid, linoleic acid	0.415746,0.344113	UQSNP0001669	17920979	C/G
BnaA05g23740	17921857 to 17925521			UQSNP0001673	17922271	C/T	missense variant		Bra027209	Bo5g126670	At3g15730	Phospholipase D alpha 1 (PLDALPHA1)	Lipid metabolism	differentially expressed in abi3 and fus3, lec2
				UQSNP0001674	17923336	C/A	synonymous variant
				UQSNP0001675	17923519	T/G	synonymous variant
				UQSNP0001676	17923566	A/G	synonymous variant
				UQSNP0001677	17923726	A/G	synonymous variant
				UQSNP0001678	17924395	G/A	synonymous variant
				UQSNP0001679	17924465	G/T	missense variant
BnaA05g23750	17928936 to 17931032			UQSNP0001687	17929191	G/A	missense variant		Bra027210	Bo5g126680	At3g15720	Pectin lyase-like superfamily protein	Cell structure
				UQSNP0001689	17930256	C/T	missense variant
				UQSNP0001693	17930951	A/G	synonymous variant
BnaA05g23760	17934925 to 17937608			UQSNP0001694	17934973	T/A	missense variant		Bra027211	Bo5g126680	At3g15720	Pectin lyase-like superfamily protein	Cell structure
				UQSNP0001695	17937076	G/A	missense variant
				UQSNP0001696	17937426	C./A	missense variant
				UQSNP0001697	17937464	T/C	synonymous variant
BnaA05g23770	17938011 to 17939129	oleic acid,linoleic acid	0.415746,0.344113	UQSNP0001703	17939130	T/G	upstream gene variant		Bra027212	Bo5g126710		Fbox
BnaA05g23790	17952416 to 17953997						presence/absence?		Bra038893	Bo4g157520	At1g08510	Fatty acyl-ACP thioesterase B (FATB)	Lipid metabolism
BnaA05g23820	17966952 to 17969023			UQSNP0001725	17967663	G/C	missense variant		Bra027215	Bo5g126750	At1g52650	F-box/LRR-repeat protein	unknown function	differentially expressed in fus
				UQSNP0001728	17968311	C/G	missense variant
BnaA05g23830	17969271 to 17971520			UQSNP0001730	17971218	G/T	missense variant		no gene	Bo5g126750	At4g26310	Elongation factor P (EF-P) family protein	Protein synthesis
BnaA05g23870	17985359 to 17986780	oleic acid,linoleic acid		UQSNP0001737	17986300	T/C	missense variant		no gene	no gene	At3g15660	Glutaredoxin 4 (GRX4)	Energy
			0.415746,0.344113	UQSNP0001738	17986390	C/T	downstream gene variant
BnaA05g23880	17986830 to 17988512			UQSNP0001741	17987158	C/A	missense variant		Bra027221	Bo5g126790	At3g15650	Alpha/beta-Hydrolases superfamily protein	Metabolism
				UQSNP0001742	17987584	G/A	missense variant
				UQSNP0001743	17988321	G/A	missense variant
				UQSNP0001744	17988346	G/C	missense variant
BnaA05g23930	18017224 to 18019348	oleic acid,linoleic acid	0.415746,0.344113	UQSNP0001759	18018284	G/C	missense variant		Bra027226	Bo5g126830	At3g15590	Pentatricopeptide repeat (TPR)-like	Transcription	differentially expressed in abi3
BnaA05g23960	18025981 to 18028924	oleic acid,linoleic acid	0.415746,0.344113	UQSNP0001764	18027977	A/G	missense variant		Bra027229	Bo5g126850	At3g15550	unknown protein	unknown function
				UQSNP0001803	18027976	A/G	missense variant
EST B.napus		oleic acid	0.415746	UQSNP0001766	18029252	A/G
EST B.napus	17874248 to 18108258	oleic acid,linoleic acid	0.415746,0.344113	UQSNP0001781	18043857	A/T			no gene prediction	no gene prediction	At3g15940	UDP-Glycosyltransferase superfamily protein	Metabolism
repeats	repeats	oleic acid,linoleic acid	0.415746,0.344113	UQSNP0001784	18045729	A/T
repeats	repeats	oleic acid,linoleic acid	0.415746,0.360659	UQSNP0001785	18045779	A/T
TE	TE	oleic acid,linoleic acid	0.415746,0.344113	UQSNP0001787	18046273	G/A
EST B.napus	17874248 to 18108258	oleic acid,linoleic acid	0.415746,0.344113	UQSNP0001800	18057640	C/A
EST B.napus	17874248 to 18108258	oleic acid,linoleic acid	0.415746,0.344113	UQSNP0001794	18047838	G/A						UDP-Glycosyltransferase superfamily protein	Metabolism
EST B.napus				UQSNP0001795	18047852	C/T			no gene	no gene	At3g15940	UDP-Glycosyltransferase superfamily protein	Metabolism
BnaA05g24090	18138518 to 18143531	linoleic acid	0.344113	UQSNP0001827	18140199	C/G	missense variant		Bra027242	no gene	At3g15470	Transducin/WD40 repeat-like superfamily protein	Signal transduction
BnaA05g24100	18143907 to 18144962			UQSNP0001829	18144539	A/G	synonymous variant		Bra027243	Bo5g127100	At3g15450	Aluminium induced protein with YGL and LRDR motifs	unknown function
				UQSNP0001830	18144545	A/T	synonymous variant
				UQSNP0001831	18144866	A/G	synonymous variant
				UQSNP0001832	18144869	T/A	synonymous variant
BnaA05g24130	18154448 to 18156055			UQSNP0001843	18154610	A/G	synonymous variant		Bra027246	Bo5g127130	At3g15400	Anther 20 (ATA20)	Metabolism
				UQSNP0001844	18155990	C/G	upstream gene variant
BnaA05g24230	18182259 to 18183184	oleic acid	0.415746	UQSNP0001860	18182396	T/G	synonymous variant		Bra027257	Bo5g127240	AT3G16530	Legume lectin family protein	Disease&defence
		oleic acid,linoleic acid	0.415746,0.344113	UQSNP0001861	18182414	C/T	synonymous variant
		linoleic acid	0.344113	UQSNP0001862	18182687	C/T
