# Supplementary material for: Genome-Wide Association Study of Genetic Control of Seed Fatty Acid Biosynthesis in Brassica napus
Source: Front Plant Sci. 2017 Jan 20;7:2062. doi: 10.3389/fpls.2016.02062 (PMC5247464; doi:10.3389/fpls.2016.02062)
Supplement: Supplementary file 3 [file Table3.XLSX]

## Sheet: Sheet1
	Purely homozygous SNPs	Percentage of non-missing SNPs	Bases with identical alleles between parents	Percentage of identical alleles between non-missing SNPs	Total non-missing SNPs
chrA01	4813	39.8823	7255	60.1177	12068
chrA02	4237	40.6037	6198	59.3963	10435
chrA03	2031	12.36	14401	87.64	16432
chrA04	6551	50.4233	6441	49.5767	12992
chrA05	3746	22.2552	13086	77.7448	16832
chrA06	4072	31.3062	8935	68.6938	13007
chrA07	7865	41.4078	11129	58.5922	18994
chrA08	1487	11.3537	11610	88.6463	13097
chrA09	8859	51.6741	8285	48.3259	17144
chrA10	2635	36.3549	4613	63.6451	7248
chrC01	12203	55.0453	9966	44.9547	22169
chrC02	15731	55.4788	12624	44.5212	28355
chrC03	6297	17.8274	29025	82.1726	35322
chrC04	6033	27.6325	15800	72.3675	21833
chrC05	10899	50.949	10493	49.051	21392
chrC06	9352	47.4504	10357	52.5496	19709
chrC07	9441	37.3945	15806	62.6055	25247
chrC08	5387	35.2783	9883	64.7217	15270
chrC09	14130	48.1218	15233	51.8782	29363
Heterozygosity						Homozygosity
	RIL324	Percentage of non-missing SNPs	RIL622		Percentage of non-missing SNPs	RIL324		Percentage of non-missing SNPs	RIL622		Percentage of non-missing SNPs
chrA01	3136	0.259861	chrA01	3097	0.256629	chrA01	8930	0.739973	chrA01	8969	0.743205
chrA02	3283	0.314614	chrA02	3552	0.340393	chrA02	7152	0.685386	chrA02	6883	0.659607
chrA03	2619	0.159384	chrA03	2704	0.164557	chrA03	13813	0.840616	chrA03	13728	0.835443
chrA04	2390	0.183959	chrA04	2805	0.215902	chrA04	10602	0.816041	chrA04	10187	0.784098
chrA05	2574	0.152923	chrA05	2911	0.172944	chrA05	14258	0.847077	chrA05	13921	0.827056
chrA06	2950	0.226801	chrA06	3127	0.240409	chrA06	10057	0.773199	chrA06	9880	0.759591
chrA07	2737	0.144098	chrA07	2675	0.140834	chrA07	16257	0.855902	chrA07	16319	0.859166
chrA08	1947	0.14866	chrA08	2251	0.171871	chrA08	11150	0.85134	chrA08	10846	0.828129
chrA09	4051	0.236293	chrA09	5332	0.311013	chrA09	13093	0.763707	chrA09	11812	0.688987
chrA10	2134	0.294426	chrA10	2210	0.304912	chrA10	5114	0.705574	chrA10	5038	0.695088
chrC01	4708	0.212369	chrC01	5118	0.230863	chrC01	17461	0.787631	chrC01	17051	0.769137
chrC02	6667	0.235126	chrC02	8006	0.282349	chrC02	21688	0.764874	chrC02	20349	0.717651
chrC03	8320	0.235547	chrC03	9079	0.257035	chrC03	27002	0.764453	chrC03	26243	0.742965
chrC04	6918	0.31686	chrC04	7572	0.346814	chrC04	14915	0.68314	chrC04	14261	0.653186
chrC05	6032	0.281975	chrC05	6447	0.301374	chrC05	15360	0.718025	chrC05	14945	0.698626
chrC06	4527	0.229692	chrC06	9335	0.473641	chrC06	15182	0.770308	chrC06	10374	0.526359
chrC07	5605	0.222007	chrC07	6089	0.241177	chrC07	19642	0.777993	chrC07	19158	0.758823
chrC08	4602	0.301375	chrC08	6438	0.421611	chrC08	10668	0.698625	chrC08	8832	0.578389
chrC09	6830	0.232606	chrC09	7393	0.251779	chrC09	22533	0.767394	chrC09	21970	0.748221
