# Supplementary material for: Genome-Wide Association Study of Genetic Control of Seed Fatty Acid Biosynthesis in Brassica napus
Source: Front Plant Sci. 2017 Jan 20;7:2062. doi: 10.3389/fpls.2016.02062 (PMC5247464; doi:10.3389/fpls.2016.02062)
Supplement: Supplementary file 5 [file Table5.xlsx]

## Sheet: Supplementary Table 5
Supplementary Table 5: 5 highest LOD scores for all 6 phenotypes
						QTL vs GWAS analysis
Palmitic		chr	pos	lod	bp	QTL identified gene	nearest GWAS associated gene
	9_M4603	9	262.758	6.01627	32404658	NA
	c9.loc263	9	263	6.01381
	c9.loc262	9	262	6.00518
	c9.loc264	9	264	6.00375
	c9.loc265	9	265	5.9939
	c9.loc261	9	261	5.99069
Stearic		chr	pos	lod	bp
	6_M866	6	2474.51	4.43621	20107149	NA
	c6.loc2474	6	2474	4.43359
	c6.loc2475	6	2475	4.4297
	c6.loc2473	6	2473	4.42825
	c6.loc2472	6	2472	4.4226
	c6.loc2471	6	2471	4.4166
Oleic		chr	pos	lod	bp
	5_M1804	5	1595.96	4.14037	18062073	BnaA05g24000 - unknown function	BnaA05g24090 - Transducin/WD40 repeat-like superfamily protein
	c5.loc1596	5	1596	4.14018
	c5.loc1597	5	1597	4.13559
	c5.loc1598	5	1598	4.13091
	c5.loc1599	5	1599	4.1262
	c5.loc1600	5	1600	4.12156
Linoleic		chr	pos	lod	bp
	c5.loc1603	5	1603	8.60302
	c5.loc1604	5	1604	8.60186
	c5.loc1602	5	1602	8.60046
	c5.loc1605	5	1605	8.59777
	c5.loc1601	5	1601	8.59309
	5_M1851	5	1600.88	8.59183	18170683	BnaA05g24170D - ATHM4\ TRX-M4\ ATM4 | thioredoxin M-type	BnaA05g24230 - Legume lectin family protein
Linolenic		chr	pos	lod	bp
	c1.loc3049	1	3049	4.40273
	c1.loc3048	1	3048	4.40032
	c1.loc3050	1	3050	4.38754
	c1.loc3047	1	3047	4.3839
	c1.loc3046	1	3046	4.35578
	c1.loc3043	1	3043	4.34958
	c1.loc3051	1	3051	4.34855
	c1.loc3042	1	3042	4.34384
	c1.loc3044	1	3044	4.34253
	c1.loc3045	1	3045	4.32465
	1_M2615	1	3045.11	4.32215	22630055	NA
Eikoz		chr	pos	lod	bp
	2_M1529	2	4987.77	4.1929	18172341	NA
	c2.loc4988	2	4988	4.19147
	c2.loc4987	2	4987	4.19137
	c2.loc4986	2	4986	4.18935
	c2.loc4985	2	4985	4.18722
	2_M1335	2	637.495	4.1854	17960186	NA
